# Supplementary material for: Effects of Task Interference on Kinematics and Dual-Task Cost of Running in Early Childhood
Source: Sensors (Basel). 2024 Feb 27;24(5):1534. doi: 10.3390/s24051534 (PMC11154332; doi:10.3390/s24051534)
Supplement: Supplementary file 1 [file sensors-24-01534-s001.zip]

Archive with 1 entries (1 files):
- sensors-2865442-supplementary.pdf
